# Supplementary material for: Adherence to Breast, Cervical, and Colorectal Cancer Screening Among Women in Spain: Evidence from the 2023 Spanish Health Survey
Source: Healthcare (Basel). 2026 Jul 18;14(14):2175. doi: 10.3390/healthcare14142175 (PMC13411259; doi:10.3390/healthcare14142175)
Supplement: Supplementary file 1 [file healthcare-14-02175-s001.zip]

Archive with 1 entries (1 files):
- healthcare-4409509-supplementary.pdf
